# Supplementary material for: Tweenager Computer Visual Syndrome Due to Tablets and Laptops during the Postlockdown COVID-19 Pandemic and the Influence on the Binocular and Accommodative System
Source: J Clin Med. 2022 Sep 9;11(18):5317. doi: 10.3390/jcm11185317 (PMC9501452; doi:10.3390/jcm11185317)
Supplement: Supplementary file 1 [file jcm-11-05317-s001.zip]

Archive with 1 entries (1 files):
- jcm-1888529-supplementary.pdf
